# Supplementary material for: Pretreatment Hematocrit Is Superior to Hemoglobin as a Prognostic Factor for Triple Negative Breast Cancer
Source: PLoS One. 2016 Nov 16;11(11):e0165133. doi: 10.1371/journal.pone.0165133 (PMC5112796; doi:10.1371/journal.pone.0165133)
Supplement: S1 Table — (XLS) [file pone.0165133.s001.xls]

## Sheet: clinical
Study numbers (after anonymization)	Age	Menstruation (0:NO 1:YES)	height （m）	weight （Kg）	BMI	T	N	M	Tumor size（cm）	Histologic grade	surgical options（1:radical mastectomy 2:modified radical mastectomy 3:breast-conserving surgery）	Chemotherapy(0:NO 1:YES)	Chemotherapy regiments	Radiotherapy(0:NO 1:YES)	hematocrit ％	hemoglobin （g/dl）	DFS time（month）	DFS statue(0:no 1: relapse)	OS time（month）	OS statue(0:alive 1: death)
1	39	0	1.5	65	28.8889	2	2	0	3	3	2	1	TEC	0	33.9	10.9	7	1	88	1
2	50	1	1.61	70	27.0051	1	2	0	1.5	3	2	1	TE	1	45.4	15.6	113.833	0	113.833	0
3	28	0	1.57	59	23.9361	3	0	0	2	3	2	1	FEC	0	45.3	15.4	1.7	1	13.7	1
4	61	1	1.53	54	23.0681	4	1	0	5.5	3	2	1	CAF	0	33.4	10.3	35.8333	1	47.8333	1
5	52	0	1.58	72	28.8415	2	0	0	5	2	2	1	FEC	0	43.1	15	107.067	0	107.067	0
6	57	1	1.56	57	23.4221	2	1	0	4	2	2	1	TA	0	34.4	11.6	5.23333	1	15.2333	1
7	51	1	1.52	62	26.8352	2	1	0	5	3	2	1	CAF	0	42.5	14.9	80.0333	0	80.0333	0
8	53	1	1.55	45	18.7305	2	0	0	2.5	2	3	1	TE	1	44.1	14.8	114.5	0	114.5	0
9	59	1	1.57	58	23.5304	2	0	0	1.5	2	2	0		0	43.9	14.8	96.1333	0	96.1333	0
10	54	0	1.56	64	26.2985	2	0	0	3	2	2	1	FEC	0	43.2	14.8	135.967	0	135.967	0
11	52	1	1.53	50	21.3593	2	0	0	5	2	2	1	FEC	0	43	14.7	53.5667	1	65.5667	1
12	32	0	1.62	55.5	21.1477	1	0	0	1.5	3	3	1	FEC	1	42.5	14.6	105.9	0	105.9	0
13	46	1	1.67	69	24.7409	2	0	0	3.5	2	2	1	TC	0	44.5	14.5	13.4	1	37.4	1
14	46	0	1.6	58	22.6562	2	0	0	3.5	2	2	1	FEC	0	43.1	14.5	113.4	0	113.4	0
15	52	1	1.57	57	23.1247	1	0	0	1.5	3	2	1	EC	0	41.1	14.4	33.4333	1	112	1
16	39	0	1.58	58	23.2335	2	0	0	2.5	3	2	1	FEC	0	41	14.4	114.933	0	114.933	0
17	56	1	1.52	57	24.6711	1	0	0	1.5	2	2	1	TEC	0	44.9	14.35	103.567	0	103.567	0
18	39	0	1.65	59	21.6713	2	0	0	4	2	2	1	EA	0	40.6	14.31	120.333	0	120.333	0
19	63	1	1.49	47	21.1702	2	1	0	2.5	3	2	1	TAC	0	42	14.3	134.467	0	134.467	0
20	44	0	1.57	56	22.719	2	0	0	2	3	3	1	FEC	1	43.2	14.3	130.267	0	130.267	0
21	47	1	1.62	51	19.433	2	0	0	3	3	2	1	FEC	0	41.8	14.3	133.567	0	133.567	0
22	35	0	1.55	60	24.974	2	0	0	3.5	2	2	1	AC	0	41.3	14.3	139.4	0	139.4	0
23	44	0	1.59	61	24.1288	1	0	0	2.5	3	2	1	EC	0	42.4	14.2	112.8	0	112.8	0
24	63	1	1.58	73	29.2421	2	1	0	4	2	2	1	CMF	0	40.8	14.2	137.433	0	137.433	0
25	44	0	1.5	58	25.7778	2	1	0	3	3	2	1	TE	0	43.3	14.1	71.8667	0	71.8667	0
26	65	1	1.54	54	22.7694	1	1	0	10	2	2	0		0	41.1	14.1	7.96667	1	19.9667	1
27	41	0	1.5	59	26.2222	1	0	0	1.5	3	3	1	TE	1	40.7	14.08	121.533	0	121.533	0
28	39	0	1.6	54	21.0938	3	2	0	3	3	2	1	CA	1	42.4	14	113.2	0	113.2	0
29	42	0	1.55	72	29.9688	2	0	0	2.2	3	2	1	FEC	0	41.3	14	16.6333	1	28.6333	1
30	25	0	1.49	45	20.2694	2	1	0	3.5	3	2	1	CA	0	38.7	14	122.9	0	122.9	0
31	34	0	1.59	66.5	26.3043	2	0	0	2.5	3	3	1	FEC	1	37.8	14	72.8	1	132.8	1
32	55	1	1.59	55	21.7555	1	0	0	2.5	3	2	1	FEC	0	41.8	13.9	48.3	1	62.4667	1
33	30	0	1.55	42.5	17.6899	2	0	0	2	2	3	1	TAC	1	41.3	13.9	71.4	0	71.4	0
34	78	1	1.44	46	22.1836	4	0	0	2	1	2	0		0	41.1	13.9	82.5333	1	106.533	1
35	51	0	1.59	57	22.5466	2	2	0	4	2	2	1	TEC	1	41.1	13.9	123.033	0	123.033	0
36	29	0	1.59	46	18.1955	1	1	0	2.5	2	2	1	EC	0	41	13.9	114.233	0	114.233	0
37	42	0	1.64	61	22.68	1	0	0	1.5	2	2	1	EC	0	40.7	13.9	135.8	0	135.8	0
38	64	1	1.71	69	23.597	1	0	0	2	2	2	1	TC	0	40.5	13.9	133.6	0	133.6	0
39	50	1	1.5	60	26.6667	2	0	0	3.5	2	2	1	FEC	0	40.3	13.9	133.4	0	133.4	0
40	50	1	1.62	59	22.4813	2	0	0	3.5	2	2	1	TE	0	40.1	13.9	103.1	0	103.1	0
41	46	1	1.54	59	24.8777	2	0	0	3.5	3	2	1	TA	0	39.8	13.9	119.967	0	119.967	0
42	48	0	1.47	58	26.8407	2	0	0	2.5	3	2	1	CAF	0	39.5	13.9	127.9	0	127.9	0
43	52	1	1.54	44	18.5529	2	2	0	3.5	3	2	1	TEC	1	39	13.9	31.5667	1	43.5667	1
44	64	1	1.55	69	28.7201	1	0	0	2	3	2	1	CAF	0	41.4	13.8	47.8333	1	47.8333	1
45	52	0	1.59	51	20.1733	2	0	0	2	2	2	0		0	40.5	13.8	73	0	73	0
46	49	0	1.66	64	23.2254	1	1	0	1.5	2	2	1	TE	0	43.1	13.73	103.9	0	103.9	0
47	55	1	1.51	51	22.3674	2	0	0	5	3	2	1	FEC	0	42.7	13.73	99.8	0	99.8	0
48	40	0	1.71	55	18.8092	2	0	0	4	3	3	1	TE	1	41.3	13.7	41.0667	1	53.0667	1
49	39	0	1.61	54	20.8325	2	0	0	2	3	3	1	TE	1	39.7	13.65	99.3333	0	99.3333	0
50	40	0	1.65	59	21.6713	1	1	0	1.5	2	3	1	TAC	1	40	13.64	80.0333	0	80.0333	0
51	47	0	1.56	65	26.7094	1	0	0	8	2	2	1	CMF	0	41	13.6	82.6	1	94.6	1
52	49	0	1.55	51	21.2279	1	0	0	2.5	3	2	1	CTF	0	40.4	13.6	110.733	0	110.733	0
53	55	0	1.48	49	22.3703	4	1	0	3	3	2	1	FEC	0	40.1	13.6	39.7667	1	51.7667	1
54	46	0	1.58	52	20.83	2	2	0	4.5	2	2	1	TE	1	39.9	13.6	34.6333	1	36.9667	1
55	46	0	1.59	56	22.151	2	0	0	4	3	2	1	EC	0	39.9	13.6	125.833	0	125.833	0
56	45	0	1.57	44	17.8506	2	3	0	5	3	2	1	VP+DDP	1	39.8	13.6	25.7	1	37.7	1
57	28	0	1.54	47	19.8178	1	0	0	1.5	2	3	1	FEC	1	39.7	13.6	113.5	0	113.5	0
58	43	0	1.64	64	23.7954	2	0	0	2.5	2	2	1	FEC	0	39.7	13.6	132.633	0	132.633	0
59	48	0	1.5	57	25.3333	4	1	0	3	3	2	1	TEC	0	38.3	13.6	106.167	0	106.167	0
60	49	1	1.57	44.5	18.0535	2	1	0	3.5	2	2	1	TEC	0	41.5	13.5	102.433	0	102.433	0
61	50	1	1.42	44	21.8211	2	1	0	3.5	3	2	1	FEC	0	39.5	13.5	108.233	0	108.233	0
62	34	0	1.41	51	25.6526	3	1	0	6	2	2	1	TEC	0	38.7	13.5	113.467	0	113.467	0
63	44	0	1.61	54	20.8325	1	1	0	1.5	2	2	1	TC	0	38.5	13.5	104.833	0	104.833	0
64	53	1	1.55	65	27.0552	2	0	0	2.5	1	2	0		0	38.2	13.5	121.6	0	121.6	0
65	56	1	1.62	57	21.7193	2	2	0	4.5	3	1	1	CAF	1	41	13.4	112.7	0	112.7	0
66	40	0	1.56	47	19.313	3	2	0	6	3	1	1	CMF	0	41	13.4	44.7667	1	68.7667	1
67	26	0	1.55	47	19.563	1	2	0	1	3	2	1	TEC	0	40.1	13.4	3.46667	1	19.4667	1
68	49	1	1.57	66	26.7759	2	2	0	3	2	2	1	FEC	1	40	13.4	135.133	0	135.133	0
69	46	0	1.57	50	20.2848	1	0	0	1.5	2	3	1	TE	1	38.9	13.4	107.467	0	107.467	0
70	46	1	1.5	45	20	2	2	0	2.5	3	2	1	TE	1	38.9	13.4	135.1	0	135.1	0
71	45	0	1.62	51	19.433	4	2	0	5	3	2	1	TE	1	37.9	13.4	18.1333	1	30.1333	1
72	56	1	1.58	76	30.4438	2	0	0	3	3	2	1	FEC	0	42.6	13.3	141.133	0	141.133	0
73	50	1	1.52	49	21.2084	2	3	0	4	3	1	1	TEC	1	40.4	13.3	63.6333	1	75.6333	1
74	54	1	1.54	58	24.4561	2	2	0	3.5	3	2	1	TE	1	40	13.3	30.9667	1	54.9667	1
75	58	1	1.58	51	20.4294	1	1	0	2.5	2	2	1	TA	0	39.8	13.3	77.5667	0	77.5667	0
76	46	1	1.62	52	19.8141	1	0	0	1.5	2	3	1	TE	1	39.2	13.3	81.5	0	81.5	0
77	72	1	1.6	70	27.3438	4	1	0	2	2	2	1	EC	0	37.5	13.3	14.3667	1	26.3667	1
78	36	0	1.55	55	22.8928	3	0	0	6	3	1	1	FEC	0	38.6	13.28	68.8667	1	92.8667	1
79	38	1	1.54	54	22.7694	4	2	0	11	3	2	1	FEC	1	38.4	13.2	8.36667	1	32.3667	1
80	57	1	1.6	57	22.2656	2	1	0	3.5	2	2	1	TE	0	40.5	13.2	30.7667	1	66.7667	1
81	36	0	1.56	42	17.2584	1	0	0	0	2	2	1	TE	0	39.4	13.2	123.867	0	123.867	0
82	41	0	1.57	53	21.5019	2	1	0	3	3	2	1	FEC	0	39	13.2	57.2	1	81.2	1
83	51	1	1.49	60	27.0258	3	0	0	6	3	2	1	CAF	0	38.9	13.2	100.833	0	100.833	0
84	39	0	1.57	44	17.8506	1	0	0	0	2	3	1	EC	1	38.9	13.2	136.967	0	136.967	0
85	41	0	1.67	68	24.3824	4	1	0	6	3	2	1	TE	0	38.9	13.2	36.7	1	134.567	0
86	50	1	1.62	56	21.3382	3	2	0	5.5	3	2	1	TEC	1	38.7	13.2	36.8333	1	48.8333	1
87	65	1	1.45	64	30.44	2	2	1	2.5	3	2	1	TEC	0	38.1	13.2	37	1	49	1
88	48	1	1.56	70	28.764	2	2	0	4.5	3	2	1	TC	1	37.6	13.2	31.5333	1	43.5333	1
89	31	0	1.45	41	19.5006	3	1	0	8	3	2	1	FEC	0	37	13.2	120.8	0	120.8	0
90	38	0	1.53	52	22.2137	2	0	0	3.5	2	2	1	EC	0	39.7	13.1	73.7	1	97.7	1
91	27	0	1.56	46	18.902	1	0	0	2	2	3	1	CAF	1	39.1	13.1	13	1	25	1
92	50	1	1.57	66	26.7759	4	2	1	3.5	3	1	1	FEC	1	38.9	13.1	39.0667	1	51.0667	1
93	53	1	1.55	59	24.5578	2	1	0	4	2	2	1	TP	0	38.5	13.1	78.6667	0	78.6667	0
94	63	1	1.48	43	19.6311	1	1	0	1.5	2	2	1	TAC	0	38.5	13.1	80.3	0	80.3	0
95	60	1	1.59	50	19.7777	2	1	0	3	3	2	0		0	38.2	13.1	113.6	0	113.6	0
96	54	1	1.54	59	24.8777	2	0	0	3	2	2	1	FEC	0	38.1	13.1	135	0	135	0
97	37	0	1.46	38	17.827	2	1	0	4	3	2	1	CAF	0	37.8	13.1	68.4667	1	80.4667	1
98	79	1	1.41	48.5	24.3952	2	0	0	2.5	2	2	0		0	37.6	13.1	103.533	0	103.533	0
99	55	1	1.52	60	25.9695	2	1	0	3	3	2	1	TE	0	37.4	13.1	127.3	0	127.3	0
100	53	1	1.58	78	31.245	2	1	0	2	3	2	1	TE	0	43.5	13	76.3667	0	76.3667	0
101	49	0	1.68	88	31.1791	4	1	0	4	3	2	1	TEC	0	39	13	75	0	75	0
102	55	1	1.57	50	20.2848	2	1	0	2.5	3	2	1	FEC	0	38.8	13	135.067	0	135.067	0
103	48	0	1.59	54	21.3599	2	0	0	3.5	3	2	1	FEC	0	38.6	13	42.0667	1	55.0667	1
104	67	1	1.58	52	20.83	2	0	0	3	3	2	1	TC	0	38.6	13	125.367	0	125.367	0
105	22	0	1.55	69	28.7201	2	1	0	2	2	2	1	TC	0	38.6	13	60.3667	1	60.3667	1
106	35	0	1.67	68	24.3824	2	2	0	2.5	3	2	1	NP	1	38.5	13	7.4	1	19.4	1
107	44	1	1.59	59	23.3377	1	0	0	1.5	2	2	1	CMF	0	38.1	13	47.6	1	59.6	1
108	36	0	1.55	58	24.1415	2	1	0	2.5	2	2	1	TC	0	37.8	13	79.6333	0	79.6333	0
109	49	1	1.55	60	24.974	2	0	0	2	2	2	1	FEC	0	37.1	13	125.333	0	125.333	0
110	43	0	1.57	63	25.5588	2	2	0	4	3	2	1	TE	1	38.1	12.9	72.2333	1	84.2333	1
111	50	0	1.55	60.5	25.1821	1	0	0	1	2	2	1	EC	0	38.1	12.9	136.733	0	136.733	0
112	38	0	1.57	68	27.5873	2	0	0	3	3	3	1	TE	1	37.9	12.9	84.1667	1	86.5667	0
113	38	0	1.63	56	21.0772	2	0	0	3.5	2	2	1	TEC	0	37.6	12.9	75.7333	0	75.7333	0
114	38	0	1.58	52	20.83	2	1	0	2	3	1	1	FEC	0	37.5	12.9	44.6667	1	61.9	1
115	41	1	1.62	74	28.1969	1	0	0	2	2	2	1	FEC	0	36.5	12.9	119.467	0	119.467	0
116	34	0	1.59	68	26.8977	2	0	0	2.5	3	2	1	FEC	0	38.4	12.8	133.267	0	133.267	0
117	52	1	1.55	56	23.3091	2	3	0	3.5	2	2	1	TAC	1	37.6	12.8	15.8	1	27.8	1
118	47	0	1.55	57	23.7253	2	0	0	3	2	2	1	FEC	0	36	12.8	139.5	0	139.5	0
119	45	1	1.56	47	19.313	2	2	0	6	2	2	1	TE	1	35.6	12.8	42.2667	1	55.9333	1
120	41	0	1.68	61	21.6128	2	0	1	4	3	2	1	FEC	0	34.9	12.72	122.9	0	122.9	0
121	45	0	1.6	51	19.9219	2	0	0	4	3	3	1	FEC	1	43.4	12.7	141.033	0	141.033	0
122	41	0	1.57	64	25.9645	2	0	0	2	3	2	1	EC	0	42.2	12.7	73.2667	0	73.2667	0
123	47	0	1.61	57	21.9899	1	0	0	4.5	2	2	1	TEC	0	42.1	12.7	72.7	0	72.7	0
124	53	0	1.56	59	24.2439	3	1	0	4	3	2	1	CAF	0	39.2	12.7	52.4667	1	100.467	1
125	35	0	1.63	55	20.7008	1	0	0	1.8	2	2	1	CMF	0	38	12.7	133.2	0	133.2	0
126	34	0	1.58	53.5	21.4309	1	0	0	0	3	2	1	FEC	0	37.8	12.7	112.933	0	112.933	0
127	50	1	1.57	61	24.7475	2	0	0	3.5	2	2	1	FEC	0	37.6	12.7	139.267	0	139.267	0
128	55	1	1.54	56	23.6128	2	1	0	2	3	2	1	FEC	0	37.5	12.7	122.733	0	122.733	0
129	49	0	1.45	55	26.1593	1	0	0	1.5	2	2	1	TE	0	37.4	12.7	109.267	0	109.267	0
130	30	0	1.61	56	21.6041	4	2	0	5	3	2	0		0	37.2	12.7	12.6333	1	24.6333	1
131	73	1	1.53	57	24.3496	2	1	0	3	2	2	1	CMF	0	35.8	12.7	98.9333	1	122.933	1
132	61	1	1.515	50	21.7844	2	1	0	3.5	2	2	1	TEC	0	37.5	12.64	84.9	0	84.9	0
133	54	1	1.47	50	23.1385	1	0	0	1.5	2	2	1	EC	0	38.6	12.6	4.73333	1	133.233	0
134	49	1	1.62	52	19.8141	2	1	0	2	2	2	1	CAF	0	37.3	12.6	135.167	0	135.167	0
135	54	1	1.55	52	21.6441	1	0	0	1.5	3	2	1	CAF	0	37.1	11.9	84.9667	1	132.967	1
136	30	0	1.59	43	17.0088	1	0	0	1.5	2	2	1	TAC	0	37	12.6	112.567	0	112.567	0
137	37	0	1.53	52	22.2137	2	1	0	3.5	2	2	1	FEC	0	35.7	12.6	37.2667	1	49.2667	1
138	42	0	1.55	50	20.8117	2	0	0	4	3	2	1	FEC	0	39.9	12.5	78.4667	0	78.4667	0
139	32	0	1.55	48	19.9792	2	0	0	2	3	2	1	FEC	0	39.6	12.5	13.7667	1	63.8667	1
140	61	1	1.65	59	21.6713	1	1	0	3	2	2	1	TE	0	37.4	12.5	78.6667	0	78.6667	0
141	32	0	1.51	43	18.8588	2	0	0	3	3	2	1	FEC	0	37.4	12.5	61.5333	1	73.5333	1
142	51	1	1.56	55	22.6003	1	0	0	2	3	1	1	TE	0	37.2	12.5	113.7	0	113.7	0
143	50	0	1.6	71	27.7344	2	1	0	4	2	2	1	FEC	0	37.1	12.5	32.7667	1	56.7667	1
144	53	1	1.54	57.5	24.2452	1	0	0	2	3	2	1	FEC	0	36.6	12.5	41.1333	1	53.1333	1
145	56	1	1.5	54	24	2	0	0	2.5	2	2	0		0	36.5	12.5	114.167	0	114.167	0
146	44	0	1.59	79	31.2488	2	0	0	3	2	2	1	CAF	0	36.5	12.5	139.9	0	139.9	0
147	42	0	1.62	57	21.7193	1	0	0	1.5	2	2	1	CAF	0	36.4	12.5	120.1	0	120.1	0
148	68	1	1.62	80	30.4832	3	0	0	5	3	2	1	TE	0	36.4	12.5	43.9667	1	57.0333	1
149	41	0	1.56	58	23.833	1	0	0	10	3	2	0		0	36.3	12.5	45.7333	1	69.7333	1
150	42	0	1.57	44	17.8506	2	1	0	3.5	2	2	1	FEC	0	36.2	12.5	78.4	1	126.4	1
151	35	0	1.56	55	22.6003	1	0	0	1.5	2	2	1	TAC	0	35.7	12.5	46.8667	1	34.8667	1
152	35	0	1.58	61	24.4352	2	0	0	2.3	2	2	1	TEC	0	40.9	12.4	73.4333	0	73.4333	0
153	31	0	1.6	56	21.875	2	1	1	3	3	2	1	TEC	0	38.8	12.4	9.43333	1	12.6	1
154	42	0	1.54	59	24.8777	1	0	0	1.5	2	2	1	FEC	0	38.3	12.4	109.233	0	109.233	0
155	42	0	1.63	67	25.2174	2	2	0	3.5	3	2	1	TEC	0	38	12.4	84.7667	0	84.7667	0
156	33	0	1.59	60	23.7332	2	0	0	4.5	3	2	1	TE	0	37.9	12.4	13.3667	1	37.3667	1
157	69	1	1.55	41	17.0656	1	0	0	1.5	3	2	1	FEC	0	37.8	12.4	112.467	0	112.467	0
158	77	1	1.48	36	16.4354	2	0	0	2.5	2	2	0		0	37.2	12.4	40.9333	1	113.233	1
159	65	1	1.52	56.5	24.4546	1	3	0	4	3	2	1	FEC	0	35.4	12.4	77.4	0	77.4	0
160	71	1	1.52	48	20.7756	1	1	0	1.5	3	2	1	FEC	0	34.2	12.4	62	1	74	1
161	56	1	1.53	49	20.9321	2	1	0	3.5	3	2	1	TE	0	42.4	12.3	13.1	1	37.1	1
162	57	1	1.55	47	19.563	2	3	1	4	3	2	1	TEC	1	40.8	12.3	5.26667	1	7.26667	1
163	54	1	1.43	51	24.9401	1	2	0	1.5	3	2	1	TE	0	37.1	12.3	60.1	1	84.1	1
164	48	0	1.47	40	18.5108	3	2	0	3.5	3	2	1	CAF	0	36.3	12.3	121.633	0	121.633	0
165	66	1	1.66	78	28.306	2	1	0	1.5	3	2	1	TEC	0	35.7	12.3	54.1667	1	78.1667	1
166	48	0	1.61	50	19.2894	2	0	0	4	3	2	0		0	36.5	12.25	31.8333	1	136.033	0
167	51	0	1.58	52	20.83	2	0	0	3	3	2	1	TE	0	36.6	12.2	24.0667	1	36.0667	1
168	49	0	1.5	38	16.8889	1	0	0	1.5	2	2	0		0	36.6	12.2	119.033	0	119.033	0
169	39	0	1.53	44	18.7962	2	0	0	4	2	2	1	TEC	0	36.5	12.2	79	1	103	1
170	55	1	1.52	55	23.8054	2	1	0	2.5	2	2	1	CAF	0	36.2	12.2	127.967	0	127.967	0
171	44	0	1.56	56	23.0112	1	0	0	2	3	2	1	TP	0	35.6	12.2	17.6333	1	41.6333	1
172	46	0	1.57	63	25.5588	2	0	0	4	3	2	1	FEC	0	34.6	12.2	77.5	0	77.5	0
173	70	1	1.51	72	31.5776	2	1	0	3.5	2	2	1	TEC	0	33.7	12.2	20.2	1	27.4	1
174	74	1	1.49	69	31.0797	2	2	0	3	3	2	1	TA	1	35.2	12.18	19.6667	1	31.6667	1
175	40	0	1.7	67	23.1834	2	0	0	4.5	2	2	1	FEC	0	40.5	12.1	74.9333	0	74.9333	0
176	53	1	1.55	65	27.0552	1	0	0	2	3	2	1	FEC	0	40.2	12.1	34.9333	1	58.9333	1
177	35	0	1.57	55	22.3133	2	0	0	3	2	2	1	FEC	0	38.8	12.1	135.367	0	135.367	0
178	50	1	1.52	63	27.268	1	0	0	1.5	2	2	1	FEC	0	37.6	12.1	80.8333	0	80.8333	0
179	38	0	1.56	56	23.0112	3	0	0	7	2	2	1	FEC	0	37.6	12.1	133.933	0	133.933	0
180	42	0	1.62	57	21.7193	2	1	0	9	2	2	1	TE	0	37.3	12.1	9.96667	1	21.7667	1
181	70	1	1.66	49.5	17.9634	2	1	0	3	3	2	1	TEC	0	37.3	11.9	75.3333	1	99.3333	1
182	35	0	1.57	43	17.4449	1	0	0	1.5	2	2	1	EC	0	36.3	12.1	133.2	0	133.2	0
183	63	1	1.51	59	25.8761	2	1	0	3.5	2	2	1	NP	0	35.8	12	81.1333	0	81.1333	1
184	60	1	1.59	64	25.3155	2	0	0	5	3	2	1	TE	0	35.5	12	76.3	1	88.3	1
185	47	0	1.63	67	25.2174	4	3	0	0	3	2	1	TE	0	34.8	12	6.16667	1	14.1667	1
186	41	0	1.52	51	22.0741	1	0	0	1.5	2	3	1	FEC	1	40.6	11.9	141.133	0	141.133	0
187	47	0	1.6	44	17.1875	2	1	0	3.5	2	2	1	TE	0	37.7	11.9	80.1	0	80.1	0
188	42	0	1.69	71	24.8591	2	1	0	2.5	3	2	1	AT	0	37	11.9	112.9	0	112.9	0
189	49	1	1.51	55	24.1217	1	2	0	0	2	2	1	TAC	0	37	11.9	141.833	0	141.833	0
190	40	0	1.52	40	17.313	2	0	0	2.5	3	2	1	EC	0	35.8	11.9	75.7	1	87.7	1
191	45	0	1.55	48	19.9792	2	2	0	3.5	3	2	1	TEC	1	35.6	11.9	16	1	28	1
192	50	0	1.49	49	22.0711	2	0	0	3	3	2	1	FEC	0	35.6	11.9	113.9	0	113.9	0
193	30	0	1.59	53.5	21.1621	2	1	0	3	2	2	1	TE	0	35.5	11.9	72.6	0	72.6	0
194	45	0	1.55	41	17.0656	1	0	0	1	2	2	1	TEC	0	35.3	11.9	73.4333	0	73.4333	0
195	37	0	1.59	52	20.5688	1	0	0	1	2	2	0		0	35	11.9	71.2	0	71.2	0
196	53	1	1.59	59	23.3377	2	0	0	2.2	2	2	1	TP	0	35	11.9	12.5667	1	12.5667	1
197	37	0	1.53	50	21.3593	1	0	0	3.5	3	2	1	EC	0	34.4	11.9	118.967	0	118.967	0
198	32	0	1.69	56	19.6072	2	3	0	3.5	3	2	1	GP	0	34.1	11.9	15.4333	1	27.4333	1
199	45	0	1.55	50	20.8117	4	2	0	8	2	2	1	TP	0	31.6	12.1	3.06667	1	12.0667	1
200	50	1	1.58	60	24.0346	2	0	0	3	2	2	1	FEC	0	37.8	11.8	140.8	0	140.8	0
201	42	0	1.59	57	22.5466	2	2	0	3.5	2	2	1	TC	1	36.8	11.8	103.133	0	103.133	0
202	41	0	1.56	56	23.0112	3	3	0	6	2	2	1	TA	0	35.9	11.8	50.9333	1	74.9333	1
203	45	0	1.52	51	22.0741	2	2	0	4	3	2	1	TEC	0	35.8	11.8	12	1	28.3	1
204	57	1	1.56	59	24.2439	3	2	0	9	3	2	1	TEC	0	35.5	11.8	14.5667	1	67.4	1
205	63	1	1.54	46	19.3962	1	0	0	5	3	2	0		0	34.9	11.8	78.3333	0	78.3333	0
206	51	1	1.62	57	21.7193	1	0	0	1.5	2	2	1	TC	0	34.8	11.8	103.267	0	103.267	0
207	59	1	1.66	51	18.5078	4	2	0	5	3	2	1	TEC	0	34.7	11.8	12.9667	1	47.4	1
208	38	0	1.53	49	20.9321	2	0	0	2.5	2	2	0		0	34.6	11.8	4.4	1	14.4	1
209	49	0	1.55	52	21.6441	2	1	0	3.5	2	2	1	TEC	0	34.5	11.8	93.4	0	93.4	0
210	39	0	1.57	50	20.2848	1	0	0	1.5	2	2	1	EC	0	34.1	11.8	113.933	0	113.933	0
211	40	0	1.55	75	31.2175	1	2	1	1.5	3	2	1	TA	1	34.1	11.8	99.7	1	142.867	0
212	67	1	1.55	80	33.2986	2	0	0	3.5	2	2	1	FEC	0	36.3	11.7	95.6667	1	107.667	0
213	69	1	1.54	52	21.9261	1	0	0	1.5	3	2	1	AC	0	35	11.7	119.033	0	119.033	0
214	53	1	1.61	53	20.4467	2	1	0	4.5	3	2	1	TEC	0	34.6	11.7	62.4667	1	133.433	1
215	51	1	1.45	55	26.1593	2	2	0	3.5	2	2	1	TEC	0	33.7	11.7	4.13333	1	10.1333	1
216	41	0	1.57	47	19.0677	2	1	0	3	3	2	1	CAF	0	33.7	11.7	121.033	0	121.033	0
217	31	0	1.58	55	22.0317	1	0	0	0	2	2	1	EC	0	33.7	11.7	125.9	0	125.9	0
218	54	0	1.49	56	25.2241	2	1	0	2	3	2	1	TC	0	32.3	11.7	44.2333	1	56.2333	1
219	43	0	1.49	60	27.0258	1	2	0	2	3	2	1	CTX +5FU	0	32.4	11.66	8.26667	1	48.9	1
220	37	0	1.59	64	25.3155	2	0	0	3.5	2	2	1	TE	0	43.7	11.6	10.2	1	21.5667	1
221	55	1	1.55	76	31.6337	2	0	0	3	3	2	1	TE	0	35	11.6	113.633	0	113.633	0
222	27	0	1.55	56.5	23.5172	3	2	0	2.5	3	2	1	TE	1	34.8	11.6	86.8667	0	86.8667	0
223	65	1	1.51	46	20.1746	2	2	0	3.5	2	2	1	TEC	0	34.6	11.6	106.767	0	106.767	0
224	55	1	1.49	46	20.7198	3	1	0	5.5	2	2	1	TA	0	32.6	11.6	122.4	0	122.4	0
225	37	0	1.57	51	20.6905	2	1	0	1.5	3	2	1	CMF	0	32.2	11.6	36.2667	1	42.5667	1
226	67	1	1.52	62	26.8352	2	0	0	3.5	2	2	0		0	37.5	11.54	5.43333	1	8.73333	1
227	58	1	1.59	61	24.1288	4	3	0	4	3	2	1	GP	1	35.9	11.5	17.8667	1	29.8667	1
228	53	0	1.42	56	27.7723	2	2	0	3	2	2	1	TE	0	34	11.5	114.567	0	114.567	0
229	31	0	1.54	47.5	20.0287	2	0	0	1	2	2	1	TE	0	32.4	11.5	23.2	1	35.2	1
230	48	0	1.6	56	21.875	1	0	0	1.5	2	2	1	FEC	0	35.6	11.49	111.667	0	111.667	0
231	55	1	1.57	59	23.9361	3	2	0	6.5	3	2	1	TC	1	32.7	11.46	9.36667	1	51.7	1
232	46	0	1.6	65	25.3906	2	0	0	3.5	3	2	1	TE	0	38.4	11.4	73.5	0	73.5	0
233	27	0	1.65	60	22.0386	2	0	0	4	3	2	1	TE	0	34	11.4	20.1333	1	32.1333	1
234	52	0	1.6	62	24.2188	2	2	1	4	3	2	1	TEC	1	32.8	11.4	8	1	66.6333	1
235	72	1	1.49	59	26.5754	2	0	0	3.5	2	2	1	FEC	0	30.9	11.4	43.0667	1	93.4667	0
236	67	1	1.62	82	31.2452	4	1	1	3	3	1	0		0	34.5	11.37	127.4	0	127.4	0
237	30	0	1.6	61	23.8281	2	1	0	4	3	2	1	TAC	0	31.7	11.35	123.833	0	123.833	0
238	36	0	1.64	51	18.9619	2	0	0	2	3	2	1	TEC	0	37.7	11.3	73.1667	0	73.1667	0
239	43	0	1.57	54	21.9076	1	0	0	2	2	3	1	FEC	1	33.9	11.3	112.1	0	112.1	0
240	48	0	1.53	40	17.0874	4	0	0	8	2	2	1	TEC	0	33.7	11.3	115.067	0	115.067	0
241	53	1	1.57	76	30.8329	1	3	0	2	3	2	1	TEC	1	33.6	11.3	26.2	1	39.2	1
242	52	1	1.58	49.5	19.8286	4	0	0	5	3	2	1	TEC	0	33.3	11.3	27.8333	1	39.8333	1
243	44	0	1.6	46	17.9688	3	3	0	2	2	2	0		0	32.8	11.3	1.86667	1	6.86667	1
244	32	0	1.59	66	26.1066	2	3	0	4	2	1	1	FEC	1	32.7	11.3	11.2	1	23.2	1
245	61	1	1.55	52	21.6441	2	1	0	3.5	2	2	1	TEC	0	42.6	11.2	74.4333	0	74.4333	0
246	51	1	1.52	48	20.7756	2	1	0	4.5	2	1	1	TEC	0	41.8	11.2	113.433	0	113.433	0
247	39	0	1.58	57	22.8329	1	0	0	0.5	2	2	1	TEC	0	35.7	11.2	17.7	1	29.7	1
248	33	0	1.62	71	27.0538	2	1	0	3.5	2	2	1	TE	0	35.6	11.2	77.6333	0	77.6333	0
249	50	1	1.49	56	25.2241	2	2	0	3.5	2	2	1	TA	1	34.4	11.2	136.133	0	136.133	0
250	45	0	1.62	74	28.1969	2	3	0	4.5	2	2	1	TA	0	33.1	11.2	30.5667	1	42.5667	1
251	48	1	1.55	45	18.7305	1	1	0	1	3	2	1	TEC	0	37.3	11.1	73.3667	0	73.3667	0
252	39	0	1.62	59	22.4813	2	0	0	4	2	2	1	FEC	0	37	11.1	78.2	0	78.2	0
253	30	0	1.55	58	24.1415	2	1	0	2	2	2	1	FEC	0	33.4	11.1	106.867	0	106.867	0
254	37	0	1.55	50	20.8117	2	0	0	2.5	2	2	1	FEC	0	33.1	11.1	23.8	1	61.9333	1
255	57	1	1.44	49	23.6304	2	2	0	4	3	2	1	TEC	1	32.5	11.1	36.0667	1	48.0667	1
256	43	0	1.58	49	19.6283	2	0	0	3	2	2	1	TE	0	32.1	11.1	80.8333	0	80.8333	0
257	40	0	1.57	53	21.5019	1	1	0	2	2	2	1	TE	0	31.6	11.09	12.2333	1	27.5333	1
258	55	1	1.6	57	22.2656	2	1	0	3.5	2	2	1	TEC	0	37.2	11	10.9667	1	19.8667	1
259	30	0	1.58	48	19.2277	2	0	0	2.3	2	2	1	TE	0	36	11	74.6333	1	74.6333	0
260	38	0	1.57	44	17.8506	1	1	0	2.5	3	3	1	TE	1	36	11	84.8	0	84.8	0
261	30	0	1.6	55	21.4844	2	0	0	3.5	3	2	1	FEC	0	33.8	11	25.9667	1	37.9667	1
262	45	0	1.65	57	20.9366	2	0	0	3.5	2	1	1	FEC	0	31.3	11	121.267	0	121.267	0
263	61	1	1.51	55	24.1217	4	0	0	7	3	2	1	EPI	0	34	10.9	13.5667	1	25.5667	1
264	27	0	1.59	52	20.5688	2	3	0	3.5	2	2	1	FEC	1	32.8	10.9	59.4667	1	71.4667	1
265	36	0	1.55	55	22.8928	2	0	0	2	3	3	1	TE	1	36.1	10.7	71.6	0	71.6	0
266	50	1	1.625	51	19.3136	2	0	0	4	3	2	1	FEC	0	32.6	10.6	92.4667	0	92.4667	0
267	35	0	1.53	46	19.6506	2	1	0	3.5	2	2	1	TP	0	32.3	10.6	25.0333	1	49.0333	1
268	26	0	1.67	58	20.7967	2	0	0	3.5	2	2	1	TE	0	31.8	10.6	109.6	0	109.6	0
269	35	0	1.56	67	27.5312	2	2	0	7	3	1	1	TE	1	33.7	10.5	111.2	0	111.2	0
270	42	0	1.51	47	20.6131	1	0	0	1.5	2	2	0		0	31.1	10.5	108.633	0	108.633	0
271	59	1	1.53	49	20.9321	1	1	0	1.5	1	2	1	EC	0	32.9	10.4	76.4	0	76.4	0
272	34	0	1.54	50	21.0828	2	1	1	2	2	2	0		0	32	10.32	39.8667	1	51.8667	1
273	46	0	1.58	58	23.2335	1	0	0	4	3	3	1	FEC	1	32	10.3	111.2	0	111.2	0
274	35	0	1.62	45	17.1468	2	0	0	5	3	2	1	TE	0	30.6	10.3	9.43333	1	21.4333	1
275	35	0	1.5	51	22.6667	3	0	0	6	3	2	1	EC	0	31.1	10.2	1.06667	1	2.06667	1
276	51	1	1.57	56	22.719	1	0	0	1.5	2	1	1	TE	0	32.9	10.1	30.9333	1	42.9333	1
277	37	0	1.66	51	18.5078	1	0	0	1.5	3	3	1	TE	1	31.7	10.1	80.1333	0	80.1333	0
278	45	0	1.59	50	19.7777	2	3	0	0	2	2	1	TE	1	31.2	10	81.9	1	93.9	1
279	47	0	1.69	74	25.9095	3	2	0	15	3	1	1	TA	1	29.9	10	54.0667	1	54.0667	1
280	65	1	1.6	70	27.3438	4	2	1	5	3	2	1	TE	1	31.4	9.9	4.93333	1	65.7333	1
281	30	0	1.6	51	19.9219	2	0	0	3	2	2	1	FEC	0	28.7	9.88	60	1	136.433	1
282	28	0	1.6	53	20.7031	2	1	0	3.5	3	1	1	CAF	0	30.3	9.8	77.7333	0	77.7333	0
283	33	0	1.47	48	22.213	1	1	0	5	3	2	1	TE	0	30.3	9.8	6.76667	1	18.7667	1
284	28	1	1.6	55.2	21.5625	2	1	0	3.5	3	2	1	TE	0	28.2	9.8	22.4333	1	37	1
285	43	0	1.66	62	22.4996	2	0	0	3	2	2	1	FEC	0	29.3	9.7	137.067	0	137.067	0
286	45	0	1.57	51	20.6905	3	1	0	6	2	2	1	TEC	0	30.8	9.6	7.7	1	92.1333	1
287	50	0	1.53	50	21.3593	2	2	0	3.5	2	2	1	TEC	0	28.3	9.2	19.8333	1	31.8333	1
288	49	0	1.51	50	21.9289	1	1	0	1.5	2	2	1	EC	0	27.8	9.2	108.7	0	108.7	0
289	48	0	1.6	44	17.1875	1	0	0	0.5	3	2	1	FEC	0	27.3	9.1	126.633	0	126.633	0
290	46	0	1.61	56	21.6041	1	0	0	2	3	2	0		0	27.2	9	88.2	0	88.2	0
291	49	0	1.5	53	23.5556	4	3	0	5	2	1	1	TEC	1	26	8.93	53.3667	1	66.7	1
292	49	1	1.69	74	25.9095	1	1	0	2	3	2	1	TE	0	26.8	8.9	140.767	0	140.767	0
293	41	0	1.62	69	26.2917	2	0	0	2.5	3	2	1	CAF	0	24.3	7.5	131	0	131	0
